# Supplementary material for: GEfetch2R: fetching single-cell/bulk RNA-seq data from public repositories to R and benchmarking the subsequent format conversion tools
Source: Gigascience. 2026 Apr 8;15:giag039. doi: 10.1093/gigascience/giag039 (PMC13147242; doi:10.1093/gigascience/giag039)
Supplement: giag039_Supplemental_Files [file giag039_supplemental_files.zip]

Archive with 4 entries (4 files):
- Supplementary Figure S1.png
- Supplementary Note.html
- Supplementary Table S1.xlsx
- Supplementary Table S2.xlsx
